# Supplementary material for: Rheology-Informed Working Thresholds for HME/FDM Processability in a PVA–Sorbitol–Paracetamol Model System
Source: Pharmaceutics. 2026 Jun 27;18(7):791. doi: 10.3390/pharmaceutics18070791 (PMC13416039; doi:10.3390/pharmaceutics18070791)
Supplement: Supplementary file 1 [file pharmaceutics-18-00791-s001.zip]

Archive with 1 entries (1 files):
- pharmaceutics-4325651-supplementary.pdf
